# Supplementary material for: MoMaf1 Mediates Vegetative Growth, Conidiogenesis, and Pathogenicity in the Rice Blast Fungus Magnaporthe oryzae
Source: J Fungi (Basel). 2023 Jan 12;9(1):106. doi: 10.3390/jof9010106 (PMC9861366; doi:10.3390/jof9010106)
Supplement: Supplementary file 1 [file jof-09-00106-s001.zip]

Archive with 1 entries (1 files):
- jof-2102933-supplementary.pdf
